# Supplementary material for: Prognostic Significance of VAV3 Gene Variants and Expression in Renal Cell Carcinoma
Source: Biomedicines. 2024 Jul 30;12(8):1694. doi: 10.3390/biomedicines12081694 (PMC11351164; doi:10.3390/biomedicines12081694)
Supplement: Supplementary file 1 [file biomedicines-12-01694-s001.zip]

Archive with 1 entries (1 files):
- biomedicines-3117375-supplementary.pdf
